# Supplementary material for: Rational Design of Non-Noble Metal Single-Atom Catalysts in Lithium–Sulfur Batteries through First Principles Calculations
Source: Nanomaterials (Basel). 2024 Apr 17;14(8):692. doi: 10.3390/nano14080692 (PMC11053660; doi:10.3390/nano14080692)
Supplement: Supplementary file 1 [file nanomaterials-14-00692-s001.zip]

Archive with 1 entries (1 files):
- nanomaterials-2946898-supplementary.pdf
